# Supplementary material for: The larva of Drusus dudor Oláh, 2017, including an updated key to larval Drusinae Banks, 1916 (Insecta, Trichoptera, Limnephilidae)
Source: Zookeys. 2020 Feb 3;908:137–55. doi: 10.3897/zookeys.908.47032 (PMC7010845; doi:10.3897/zookeys.908.47032)
Supplement: XML Treatment for Drusus dudor [file zookeys.908.47032-treatment1.xml]

<!DOCTYPE tp:taxon-treatment
  PUBLIC "-//TaxonX//DTD Taxonomic Treatment Publishing DTD v0 20100105//EN" "tax-treatment-NSO.dtd">
<tp:taxon-treatment xmlns:tp="http://www.plazi.org/taxpub"><tp:treatment-meta><kwd-group><label>Taxon classification</label><kwd><named-content xmlns:xlink="http://www.w3.org/1999/xlink" content-type="kingdom">Animalia</named-content></kwd><kwd><named-content xmlns:xlink="http://www.w3.org/1999/xlink" content-type="order">Trichoptera</named-content></kwd><kwd><named-content xmlns:xlink="http://www.w3.org/1999/xlink" content-type="family">Limnephilidae</named-content></kwd></kwd-group><mixed-citation publication-type="journal"><person-group><name><surname>Vitecek</surname><given-names>Simon</given-names></name><name><surname>Martini</surname><given-names>Jan</given-names></name><name><surname>Zittra</surname><given-names>Carina</given-names></name><name><surname>Kuhlmann</surname><given-names>Hendrik</given-names></name><name><surname>Vieira</surname><given-names>Ariane</given-names></name><name><surname>Waringer</surname><given-names>Johann</given-names></name></person-group><article-title>The larva of <italic><tp:taxon-name><tp:taxon-name-part taxon-name-part-type="genus" reg="Drusus">Drusus</tp:taxon-name-part> <tp:taxon-name-part taxon-name-part-type="species" reg="dudor">dudor</tp:taxon-name-part></tp:taxon-name></italic> Oláh, 2017, including an updated key to larval <tp:taxon-name><tp:taxon-name-part taxon-name-part-type="subfamily">Drusinae</tp:taxon-name-part></tp:taxon-name> Banks, 1916 (<tp:taxon-name><tp:taxon-name-part taxon-name-part-type="class">Insecta</tp:taxon-name-part></tp:taxon-name>, <tp:taxon-name><tp:taxon-name-part taxon-name-part-type="order">Trichoptera</tp:taxon-name-part></tp:taxon-name>, <tp:taxon-name><tp:taxon-name-part taxon-name-part-type="family">Limnephilidae</tp:taxon-name-part></tp:taxon-name>)</article-title><source>Zookeys</source><day>03</day><month>2</month><year>2020</year><volume>908</volume><fpage>137</fpage><lpage>155</lpage><pub-id pub-id-type="doi">10.3897/zookeys.908.47032</pub-id></mixed-citation></tp:treatment-meta><tp:nomenclature><label>Description of the 5 <sup>th</sup> instar larva of</label><tp:taxon-name><object-id xmlns:xlink="http://www.w3.org/1999/xlink" content-type="arpha" xlink:type="simple">0A9737AE-344B-548B-A79B-EDDC386CF989</object-id>
            <tp:taxon-name-part taxon-name-part-type="genus" reg="Drusus">Drusus</tp:taxon-name-part>
            <tp:taxon-name-part taxon-name-part-type="species" reg="dudor">dudor</tp:taxon-name-part>
          </tp:taxon-name></tp:nomenclature><tp:treatment-sec sec-type="Biometry" id="SECID0EAAAE"><title>Biometry.</title><p>Body length 10.3–13.8 mm, head width 1.40–1.60 mm (<italic>N</italic> = 6).</p></tp:treatment-sec><tp:treatment-sec sec-type="Head" id="SECID0EIAAE"><title>Head.</title><p>Head capsule coarsely granulated, outline circular, hypognathous (Figs <xref ref-type="fig" rid="F1">1</xref>, <xref ref-type="fig" rid="F1">3</xref>), dorsally chestnut to black brown, with blackish muscle attachment spots. Ventral parietal sections, ventral apotome, maxillolabial sclerites, and premandibular areas yellowish (Figs <xref ref-type="fig" rid="F1">2</xref>, <xref ref-type="fig" rid="F1">3</xref>). Eyes surrounded by whitish ring (Fig. <xref ref-type="fig" rid="F1">3</xref>). In lateral view, head capsule with longitudinal carina extending from anterior border of whitish eye ring to anterior parietal border (Fig. <xref ref-type="fig" rid="F1">3c</xref>) with antennae located dorsally on central section of carina (Fig. <xref ref-type="fig" rid="F1">3a</xref>). Antenna consisting of 1 short cylindrical base and 1 prominent lateral seta. Frontoclypeal apotome bell-shaped, with narrow median constriction (Fig. <xref ref-type="fig" rid="F1">1</xref>). Head capsule with complete set of 18 pairs of primary setae (sensu <xref ref-type="bibr" rid="B16">Wiggins 1998</xref>), without additional spines or spinule areas as known from <tp:taxon-name><tp:taxon-name-part taxon-name-part-type="subfamily">Drusinae</tp:taxon-name-part></tp:taxon-name> grazer clade Groups A and B (Key 1 of the present paper). Primary set of parietal setae consisting of 10 dorsal and 2 ventral primary setae (some of them numbered in Figs <xref ref-type="fig" rid="F1">1–3</xref>), frontoclypeal apotome bearing 6 pairs of primary setae, 3 of them along anterior border. Labrum yellowish brown, anterolateral margins with setal brush and primary setae 1–3; dorsally, setation consisting of primary setae 4–6 (not visible in Fig. <xref ref-type="fig" rid="F1">1</xref>). Ventral apotome cuneiform, medium brown anteriorly, yellowish brown posteriorly, with dark brown anterior transverse suture, postgenal suture reaching approximately 35% of apotome length (Fig. <xref ref-type="fig" rid="F1">2</xref>). Mandibles black brown (sometimes brownish on distal half; Fig. <xref ref-type="fig" rid="F1">3</xref>), spoon-shaped, lacking terminal teeth along edges as well as ridges in central concavity (Fig. <xref ref-type="fig" rid="F1">3</xref>).</p><fig id="F1" position="float" orientation="portrait"><object-id xmlns:xlink="http://www.w3.org/1999/xlink" content-type="doi" xlink:type="simple">10.3897/zookeys.908.47032.figures1-3</object-id><object-id xmlns:xlink="http://www.w3.org/1999/xlink" content-type="arpha" xlink:type="simple">72B15EA8-B28A-5253-9C16-27D7179890B1</object-id><label>Figures 1–3.</label><caption><p><italic><tp:taxon-name><tp:taxon-name-part taxon-name-part-type="genus" reg="Drusus">Drusus</tp:taxon-name-part> <tp:taxon-name-part taxon-name-part-type="species" reg="dudor">dudor</tp:taxon-name-part></tp:taxon-name></italic> Oláh, 2017, 5<sup>th</sup> instar larva. <bold>1</bold> Head, dorsal view (a: antenna; numbers refer to setal positions) <bold>2</bold> Head, ventral view (numbers refer to setal positions) <bold>3</bold> Head and prothorax, right lateral view (a: antenna; c: lateral carina; dr: dorsal ridge; m: mandible; numbers refer to setal positions). Scale bars: 0.5 mm.</p></caption><graphic xmlns:xlink="http://www.w3.org/1999/xlink" xlink:href="zookeys-908-137-g001.jpg" position="float" orientation="portrait" xlink:type="simple" id="oo_376152.jpg"><uri content-type="original_file" xlink:type="simple">https://binary.pensoft.net/fig/376152</uri></graphic></fig></tp:treatment-sec><tp:treatment-sec sec-type="Thorax" id="SECID0ELDAE"><title>Thorax.</title><p>Pronotum chestnut brown, very coarsely granulated (Figs <xref ref-type="fig" rid="F1">3</xref>–<xref ref-type="fig" rid="F2">5</xref>), posterior margin thickened, fitted with black stripes; no pronotal transverse groove at end of anterior third (Fig. <xref ref-type="fig" rid="F1">3</xref>). In lateral view, with distinct transverse ridge in its posterior third (Figs <xref ref-type="fig" rid="F1">3</xref>, <xref ref-type="fig" rid="F2">4</xref>) extending laterally, thereby decreasing in height until ridge is completely faded within lateral center of pronotum (Fig. <xref ref-type="fig" rid="F1">3</xref>, dr). In anterior view, ridge with smooth outline (Fig. <xref ref-type="fig" rid="F2">5</xref>, smo) and with shallow, V-shaped central notch (Fig. <xref ref-type="fig" rid="F2">5</xref>). Along anterior pronotal border 2 setal rows present, including: i) dense fringe of short, curved, fine, yellow setae, ii) row of widely-spaced long, straight, dark setae not reaching pronotal midline (Fig. <xref ref-type="fig" rid="F2">5</xref>, arrows) [in 1 out of 6 larvae, long, straight, dark setae also present near pronotal midline]. Each pronotal half bearing in total 55–63 dark setae of varying lengths in addition to tiny, pale, curved, recumbent setae in low numbers; without spines present in other <tp:taxon-name><tp:taxon-name-part taxon-name-part-type="subfamily">Drusinae</tp:taxon-name-part></tp:taxon-name> (e.g., <italic><tp:taxon-name><tp:taxon-name-part taxon-name-part-type="genus" reg="Drusus">D.</tp:taxon-name-part> <tp:taxon-name-part taxon-name-part-type="species" reg="trifidus">trifidus</tp:taxon-name-part></tp:taxon-name></italic>). Prosternite inconspicuous, pentangular, pale yellow, with brown posterior border (Fig. <xref ref-type="fig" rid="F2">6</xref>, ps); prosternal horn present (Fig. <xref ref-type="fig" rid="F2">6</xref>, ph). Mesonotal sclerites yellowish brown, with dark brown muscle attachment spots and black lateral and posterior borders (Fig. <xref ref-type="fig" rid="F2">4</xref>). Counts for mesonotal setae in anterior setal group sa1: 8–11, in posterior group sa2: 17–20 and in lateral group sa3: 35–46 (Fig. <xref ref-type="fig" rid="F2">4</xref>). In addition, small number of tiny, pale, curved, recumbent setae present. Anterior metanotal sclerites (sclerites of sa1, sensu <xref ref-type="bibr" rid="B16">Wiggins 1998</xref>) dark brown, large, broadly triangular, their median separation smaller than their length along the longitudinal body axis (Fig. <xref ref-type="fig" rid="F2">4</xref>, sa1); with 7–21 setae. Posteromedian sclerites (sclerites of sa2) dark brown, triangular, with 12–15 setae per sclerite; with 10–12 setae between them (Fig. <xref ref-type="fig" rid="F2">4</xref>, sa2). Lateral sclerites (sclerites of sa3) medium to yellowish brown, with 33–37 setae concentrated in cranial section (Fig. <xref ref-type="fig" rid="F2">4</xref>, sa3). Groups of 7–9 setae present between sa2 and sa3 (Fig. <xref ref-type="fig" rid="F2">4</xref>). Legs yellowish brown with numerous setae on coxae, trochanters, and femora; tibiae and tarsi sparsely setose (Figs <xref ref-type="fig" rid="F2">7–9</xref>). Foreleg coxa, femur, and tibia wider than those of mid- and hind legs (Fig. <xref ref-type="fig" rid="F2">8</xref>). Femora with several proximodorsal setae (e.g., Fig. <xref ref-type="fig" rid="F2">8</xref>, black arrows), and with additional setae on anterior and posterior faces. Fore femora with 4 pale ventral-edge setae, mid and hind femora each with 4 dark ventral-edge setae. Fore trochanters with distal ventral trochanteral brush. Mid- and hind tibiae with dorsal setae only on distal third (Figs <xref ref-type="fig" rid="F2">8</xref>, <xref ref-type="fig" rid="F2">9</xref>). Tarsal claws sickle-shaped, pointed, with basal spur (Figs <xref ref-type="fig" rid="F2">7–9</xref>).</p><fig id="F2" position="float" orientation="portrait"><object-id xmlns:xlink="http://www.w3.org/1999/xlink" content-type="doi" xlink:type="simple">10.3897/zookeys.908.47032.figures4-11</object-id><object-id xmlns:xlink="http://www.w3.org/1999/xlink" content-type="arpha" xlink:type="simple">9183969F-81C5-5D0E-BFD2-799212D0E57C</object-id><label>Figures 4–11.</label><caption><p><italic><tp:taxon-name><tp:taxon-name-part taxon-name-part-type="genus" reg="Drusus">Drusus</tp:taxon-name-part> <tp:taxon-name-part taxon-name-part-type="species" reg="dudor">dudor</tp:taxon-name-part></tp:taxon-name></italic> Oláh, 2017, 5<sup>th</sup> instar larva. <bold>4</bold> Head, thorax and abdominal segment I, dorsal view (dp: dorsal protuberance; lp: lateral protuberance; sa1, sa2, sa3: metanotal setal areas 1, 2 and 3) <bold>5</bold> Head and pronotum, frontal view (arrows: long dark setae not reaching dorsal midline; smo: smooth outline of pronotal ridge; numbers refer to setal positions) <bold>6</bold> Prosternum, ventral view (ph: prosternal horn; ps: prosternite) <bold>7</bold> Left fore leg, anterior view <bold>8</bold> Left mid leg, anterior view (arrows: proximodorsal setae) <bold>9</bold> Left hind leg, anterior view <bold>10</bold> Lateral protuberance, right lateral view (bracket: anterolateral setae; number 5 refers to setal position) <bold>11</bold> Abdominal sternum I, ventral view. Scale bars: 0.5 mm.</p></caption><graphic xmlns:xlink="http://www.w3.org/1999/xlink" xlink:href="zookeys-908-137-g002.jpg" position="float" orientation="portrait" xlink:type="simple" id="oo_376153.jpg"><uri content-type="original_file" xlink:type="simple">https://binary.pensoft.net/fig/376153</uri></graphic></fig></tp:treatment-sec><tp:treatment-sec sec-type="Abdomen" id="SECID0ELIAE"><title>Abdomen.</title><p>Abdomen cream colored ventrally and laterally, light purple dorsally, with chloride epithelia on abdominal segments II–VII. Abdominal segment I with 1 dorsal and 2 lateral fleshy protuberances (Fig. <xref ref-type="fig" rid="F2">4</xref>, lp, dp). Continuous transverse row of setae (some with small basal sclerites) present anterior of dorsal protuberance, comprising fused sa1, sa2, sa3 (Fig. <xref ref-type="fig" rid="F2">4</xref>), meeting dorsal sections of lateral protuberances. No setae posterior of dorsal protuberance (Fig. <xref ref-type="fig" rid="F2">4</xref>). Lateral protuberance without posterior sclerite; anterior of each lateral protuberance, a continuous band of anterolateral setae connects to dorsal and ventral sa3 setal groups (Fig. <xref ref-type="fig" rid="F2">10</xref>, bracket). Abdominal sternum I with basal sclerites of central sa2 setae fused, thereby creating multilobed pattern (Fig. <xref ref-type="fig" rid="F2">11</xref>). In total, 91–105 setae present on abdominal sterum I (Fig. <xref ref-type="fig" rid="F2">11</xref>). Abdominal segments II–VIII with 2 dorsal setae (Fig. <xref ref-type="fig" rid="F3">12</xref>, ds); only 1 posterolateral seta present on each half of abdominal dorsum IX (Fig. <xref ref-type="fig" rid="F3">12</xref>, pls). Abdominal dorsum IX with dark brown, semicircular sclerite bearing 8 long and several short setae (Fig. <xref ref-type="fig" rid="F3">13</xref>). Brown to yellow anal prolegs of limnephilid type (Fig. <xref ref-type="fig" rid="F3">12</xref>), lateral sclerite with 10 dark dorsal and row of 5 dark ventral setae, 3 of the latter very strong and prominent; ventral sole plate with black dorsal stripe and single anterior seta. Anal claw orange, with 1 small dorsal accessory hook (Fig. <xref ref-type="fig" rid="F3">14</xref>). All gills as single filaments. Dorsal gills present at most from abdominal segments II (presegmental) to VI (postsegmental positions). Ventral gills present from segments II (presegmental) to VII (postsegmental). In lateral row, gills present on segments II-III only (presegemental). Lateral fringe extends from anterior border of segment III to anterior third of segment VIII (Fig. <xref ref-type="fig" rid="F3">12</xref>, lf).</p><fig id="F3" position="float" orientation="portrait"><object-id xmlns:xlink="http://www.w3.org/1999/xlink" content-type="doi" xlink:type="simple">10.3897/zookeys.908.47032.figures12-17</object-id><object-id xmlns:xlink="http://www.w3.org/1999/xlink" content-type="arpha" xlink:type="simple">B1267542-3707-5159-85CD-E335228924A3</object-id><label>Figures 12–17.</label><caption><p><bold>12–15.</bold><italic><tp:taxon-name><tp:taxon-name-part taxon-name-part-type="genus" reg="Drusus">Drusus</tp:taxon-name-part> <tp:taxon-name-part taxon-name-part-type="species" reg="dudor">dudor</tp:taxon-name-part></tp:taxon-name></italic> Oláh, 2017, 5<sup>th</sup> instar larva. <bold>12</bold> Abdominal segments VII–IX, right lateral view (lf: lateral fringe; pls: posterolateral seta; ds: dorsal seta) <bold>13</bold> Abdominal segment IX, dorsal view <bold>14</bold> Tip of abdomen, posterior view <bold>15</bold> Larval case, right lateral view <bold>16</bold><italic><tp:taxon-name><tp:taxon-name-part taxon-name-part-type="genus" reg="Drusus">Drusus</tp:taxon-name-part> <tp:taxon-name-part taxon-name-part-type="species" reg="macedonicus">macedonicus</tp:taxon-name-part></tp:taxon-name></italic> Schmid, 1956, 5<sup>th</sup> instar larva, head, thorax and abdominal segment I, ventral view (fb: filtering bristles, dotted oval: filtering bristles on hind femur) <bold>17</bold><italic><tp:taxon-name><tp:taxon-name-part taxon-name-part-type="genus" reg="Drusus">Drusus</tp:taxon-name-part> <tp:taxon-name-part taxon-name-part-type="species" reg="muelleri">muelleri</tp:taxon-name-part></tp:taxon-name></italic> McLachlan, 1868, 5<sup>th</sup> instar larva, head, pro- and mesothorax, right lateral view (arrow: mandibles with terminal teeth). Scale bars: 0.5 mm.</p></caption><graphic xmlns:xlink="http://www.w3.org/1999/xlink" xlink:href="zookeys-908-137-g003.jpg" position="float" orientation="portrait" xlink:type="simple" id="oo_376154.jpg"><uri content-type="original_file" xlink:type="simple">https://binary.pensoft.net/fig/376154</uri></graphic></fig><fig id="F4" position="float" orientation="portrait"><object-id xmlns:xlink="http://www.w3.org/1999/xlink" content-type="doi" xlink:type="simple">10.3897/zookeys.908.47032.figures18-23</object-id><object-id xmlns:xlink="http://www.w3.org/1999/xlink" content-type="arpha" xlink:type="simple">004A144D-62CE-523B-9B23-85A50D8827A3</object-id><label>Figures 18–23.</label><caption><p><bold>18–21.</bold><italic><tp:taxon-name><tp:taxon-name-part taxon-name-part-type="genus" reg="Drusus">Drusus</tp:taxon-name-part> <tp:taxon-name-part taxon-name-part-type="species" reg="alpinus">alpinus</tp:taxon-name-part></tp:taxon-name></italic> Meyer-Duer, 1875, 5<sup>th</sup> instar larva. <bold>18</bold> Head and prothorax, right lateral view (arrow: mandibles with terminal teeth) <bold>19</bold> Head, thorax and abdominal segment I, ventral view <bold>20</bold> Detail of mesosternum, ventral view (vs: ventral setae) <bold>21</bold> Tip of abdomen, dorsal view (arrows: long posterodorsal setae). <bold>22–23.</bold><italic><tp:taxon-name><tp:taxon-name-part taxon-name-part-type="genus" reg="Drusus">Drusus</tp:taxon-name-part> <tp:taxon-name-part taxon-name-part-type="species" reg="franzi">franzi</tp:taxon-name-part></tp:taxon-name></italic> Schmid, 1955, 5<sup>th</sup> instar larva. <bold>22</bold> Detail of mesosternum, ventral view (vs: ventral seta) <bold>23</bold> Tip of abdomen, dorsal view (arrows: long posterodorsal setae). Scale bars: 0.5 mm.</p></caption><graphic xmlns:xlink="http://www.w3.org/1999/xlink" xlink:href="zookeys-908-137-g004.jpg" position="float" orientation="portrait" xlink:type="simple" id="oo_376155.jpg"><uri content-type="original_file" xlink:type="simple">https://binary.pensoft.net/fig/376155</uri></graphic></fig><fig id="F5" position="float" orientation="portrait"><object-id xmlns:xlink="http://www.w3.org/1999/xlink" content-type="doi" xlink:type="simple">10.3897/zookeys.908.47032.figures24-29</object-id><object-id xmlns:xlink="http://www.w3.org/1999/xlink" content-type="arpha" xlink:type="simple">F38BBC37-0DC8-5EE7-8441-C1D2A2C37DE5</object-id><label>Figures 24–29.</label><caption><p><bold>24–25</bold> Heads and pronota of 5<sup>th</sup> instar larvae, right lateral views. <bold>24</bold><italic><tp:taxon-name><tp:taxon-name-part taxon-name-part-type="genus" reg="Ecclisopteryx">Ecclisopteryx</tp:taxon-name-part> <tp:taxon-name-part taxon-name-part-type="species" reg="dalecarlica">dalecarlica</tp:taxon-name-part></tp:taxon-name></italic> Kolenati, 1848 <bold>25</bold><italic><tp:taxon-name><tp:taxon-name-part taxon-name-part-type="genus" reg="Drusus">Drusus</tp:taxon-name-part> <tp:taxon-name-part taxon-name-part-type="species" reg="botosaneanui">botosaneanui</tp:taxon-name-part></tp:taxon-name></italic> Kumanski, 1968 <bold>26</bold><italic><tp:taxon-name><tp:taxon-name-part taxon-name-part-type="genus" reg="Drusus">Drusus</tp:taxon-name-part> <tp:taxon-name-part taxon-name-part-type="species" reg="serbicus">serbicus</tp:taxon-name-part></tp:taxon-name></italic> Marinkovic-Gospodnetic, 1971, 5<sup>th</sup> instar larva, head, right lateral view (dotted oval: spinule area). <bold>27–29</bold> Heads and pronota of 5<sup>th</sup> instar larvae, frontal views. <bold>27</bold><italic><tp:taxon-name><tp:taxon-name-part taxon-name-part-type="genus" reg="Drusus">Drusus</tp:taxon-name-part> <tp:taxon-name-part taxon-name-part-type="species" reg="nigrescens">nigrescens</tp:taxon-name-part></tp:taxon-name></italic> Meyer-Duer, 1875 (arrows: long dark setae reaching dorsal midline; sro: serrated outline of pronotal ridge; numbers refer to setal positions) <bold>28</bold><italic><tp:taxon-name><tp:taxon-name-part taxon-name-part-type="genus" reg="Drusus">Drusus</tp:taxon-name-part> <tp:taxon-name-part taxon-name-part-type="species" reg="mixtus">mixtus</tp:taxon-name-part></tp:taxon-name></italic> (Pictet, 1834) (arrows: long dark setae not reaching dorsal midline; numbers refer to setal positions) <bold>29</bold><italic><tp:taxon-name><tp:taxon-name-part taxon-name-part-type="genus" reg="Drusus">Drusus</tp:taxon-name-part> <tp:taxon-name-part taxon-name-part-type="species" reg="aprutiensis">aprutiensis</tp:taxon-name-part></tp:taxon-name></italic> Moretti, 1981 (arrows: long dark setae not reaching dorsal midline; numbers refer to setal positions). Scale bars: 0.5 mm.</p></caption><graphic xmlns:xlink="http://www.w3.org/1999/xlink" xlink:href="zookeys-908-137-g005.jpg" position="float" orientation="portrait" xlink:type="simple" id="oo_376156.jpg"><uri content-type="original_file" xlink:type="simple">https://binary.pensoft.net/fig/376156</uri></graphic></fig><fig id="F6" position="float" orientation="portrait"><object-id xmlns:xlink="http://www.w3.org/1999/xlink" content-type="doi" xlink:type="simple">10.3897/zookeys.908.47032.figures30-37</object-id><object-id xmlns:xlink="http://www.w3.org/1999/xlink" content-type="arpha" xlink:type="simple">6723F5DD-C8EA-5374-B4DB-2E261DA1FE67</object-id><label>Figures 30–37.</label><caption><p><bold>30–33</bold> Abdominal sterna I of 5<sup>th</sup> instar larvae, ventral views. <bold>30</bold><italic><tp:taxon-name><tp:taxon-name-part taxon-name-part-type="genus" reg="Drusus">Drusus</tp:taxon-name-part> <tp:taxon-name-part taxon-name-part-type="species" reg="nigrescens">nigrescens</tp:taxon-name-part></tp:taxon-name></italic> Meyer-Duer, 1875 <bold>31</bold><italic><tp:taxon-name><tp:taxon-name-part taxon-name-part-type="genus" reg="Drusus">Drusus</tp:taxon-name-part> <tp:taxon-name-part taxon-name-part-type="species" reg="franzressli">franzressli</tp:taxon-name-part></tp:taxon-name></italic> Malicky, 1974 <bold>32</bold><italic><tp:taxon-name><tp:taxon-name-part taxon-name-part-type="genus" reg="Drusus">Drusus</tp:taxon-name-part> <tp:taxon-name-part taxon-name-part-type="species" reg="aprutiensis">aprutiensis</tp:taxon-name-part></tp:taxon-name></italic> Moretti, 1981 <bold>33</bold><italic><tp:taxon-name><tp:taxon-name-part taxon-name-part-type="genus" reg="Drusus">Drusus</tp:taxon-name-part> <tp:taxon-name-part taxon-name-part-type="species" reg="mixtus">mixtus</tp:taxon-name-part></tp:taxon-name></italic> (Pictet, 1834). <bold>34–35</bold> Right hind tibiae of 5<sup>th</sup> instar larvae, anterior views. <bold>34</bold><italic><tp:taxon-name><tp:taxon-name-part taxon-name-part-type="genus" reg="Drusus">Drusus</tp:taxon-name-part> <tp:taxon-name-part taxon-name-part-type="species" reg="melanchaetes">melanchaetes</tp:taxon-name-part></tp:taxon-name></italic> McLachlan, 1876 (des: dorsal edge setae) <bold>35</bold><italic><tp:taxon-name><tp:taxon-name-part taxon-name-part-type="genus" reg="Drusus">Drusus</tp:taxon-name-part> <tp:taxon-name-part taxon-name-part-type="species" reg="monticola">monticola</tp:taxon-name-part></tp:taxon-name></italic> McLachlan, 1876 (des: dorsal edge setae). <bold>36–37</bold> Pronota of 5<sup>th</sup> instar larvae, right lateral views. <bold>36</bold><italic><tp:taxon-name><tp:taxon-name-part taxon-name-part-type="genus" reg="Drusus">Drusus</tp:taxon-name-part> <tp:taxon-name-part taxon-name-part-type="species" reg="vinconi">vinconi</tp:taxon-name-part></tp:taxon-name></italic> Sipahiler, 1992 <bold>37</bold><italic><tp:taxon-name><tp:taxon-name-part taxon-name-part-type="genus" reg="Drusus">Drusus</tp:taxon-name-part> <tp:taxon-name-part taxon-name-part-type="species" reg="ingridae">ingridae</tp:taxon-name-part></tp:taxon-name></italic> Sipahiler, 1993. Scale bars: 0.5 mm.</p></caption><graphic xmlns:xlink="http://www.w3.org/1999/xlink" xlink:href="zookeys-908-137-g006.jpg" position="float" orientation="portrait" xlink:type="simple" id="oo_376157.jpg"><uri content-type="original_file" xlink:type="simple">https://binary.pensoft.net/fig/376157</uri></graphic></fig><fig id="F7" position="float" orientation="portrait"><object-id xmlns:xlink="http://www.w3.org/1999/xlink" content-type="doi" xlink:type="simple">10.3897/zookeys.908.47032.figures38-43</object-id><object-id xmlns:xlink="http://www.w3.org/1999/xlink" content-type="arpha" xlink:type="simple">15EA7D1D-9181-568A-9DE6-74A487B0EA69</object-id><label>Figures 38–43.</label><caption><p><bold>38–39.</bold> Abdominal sterna I of 5<sup>th</sup> instar larvae, ventral views. <bold>38</bold><italic><tp:taxon-name><tp:taxon-name-part taxon-name-part-type="genus" reg="Drusus">Drusus</tp:taxon-name-part> <tp:taxon-name-part taxon-name-part-type="species" reg="camerinus">camerinus</tp:taxon-name-part></tp:taxon-name></italic> Moretti, 1981 (dotted ovals: fused setal bases) <bold>39</bold><italic><tp:taxon-name><tp:taxon-name-part taxon-name-part-type="genus" reg="Drusus">Drusus</tp:taxon-name-part> <tp:taxon-name-part taxon-name-part-type="species" reg="aprutiensis">aprutiensis</tp:taxon-name-part></tp:taxon-name></italic> Moretti, 1981. <bold>40–41.</bold> Heads and pronota of 5<sup>th</sup> instar larvae, right lateral views. <bold>40</bold><italic><tp:taxon-name><tp:taxon-name-part taxon-name-part-type="genus" reg="Drusus">Drusus</tp:taxon-name-part> <tp:taxon-name-part taxon-name-part-type="species" reg="aprutiensis">aprutiensis</tp:taxon-name-part></tp:taxon-name></italic> Moretti, 1981 (dotted line: base of flat pronotal hump) <bold>41</bold><italic><tp:taxon-name><tp:taxon-name-part taxon-name-part-type="genus" reg="Drusus">Drusus</tp:taxon-name-part> <tp:taxon-name-part taxon-name-part-type="species" reg="croaticus">croaticus</tp:taxon-name-part></tp:taxon-name></italic> Marinkovic-Gospodnetic, 1971 (dotted line: base of high pronotal hump). <bold>42–43.</bold> Meso- and metanota of 5<sup>th</sup> instar larvae, dorsal views. <bold>42</bold><italic><tp:taxon-name><tp:taxon-name-part taxon-name-part-type="genus" reg="Drusus">Drusus</tp:taxon-name-part> <tp:taxon-name-part taxon-name-part-type="species" reg="croaticus">croaticus</tp:taxon-name-part></tp:taxon-name></italic> Marinkovic-Gospodnetic, 1971 (w: width, l: length of anterior metanotal sclerite) <bold>43</bold><italic><tp:taxon-name><tp:taxon-name-part taxon-name-part-type="genus" reg="Drusus">Drusus</tp:taxon-name-part> <tp:taxon-name-part taxon-name-part-type="species" reg="mixtus">mixtus</tp:taxon-name-part></tp:taxon-name></italic> (Pictet, 1834) (w: width, l: length of anterior metanotal sclerite). Scale bars: 0.5 mm.</p></caption><graphic xmlns:xlink="http://www.w3.org/1999/xlink" xlink:href="zookeys-908-137-g007.jpg" position="float" orientation="portrait" xlink:type="simple" id="oo_376158.jpg"><uri content-type="original_file" xlink:type="simple">https://binary.pensoft.net/fig/376158</uri></graphic></fig><fig id="F8" position="float" orientation="portrait"><object-id xmlns:xlink="http://www.w3.org/1999/xlink" content-type="doi" xlink:type="simple">10.3897/zookeys.908.47032.figures44-49</object-id><object-id xmlns:xlink="http://www.w3.org/1999/xlink" content-type="arpha" xlink:type="simple">EE043C5B-C95C-563F-9C9D-549E229533A9</object-id><label>Figures 44–49.</label><caption><p><bold>44–46.</bold> Heads and pronota of 5<sup>th</sup> instar larvae, right lateral views. <bold>44</bold><italic><tp:taxon-name><tp:taxon-name-part taxon-name-part-type="genus" reg="Drusus">Drusus</tp:taxon-name-part> <tp:taxon-name-part taxon-name-part-type="species" reg="mixtus">mixtus</tp:taxon-name-part></tp:taxon-name></italic> (Pictet, 1834) (dotted line: base of high pronotal hump) <bold>45</bold><italic><tp:taxon-name><tp:taxon-name-part taxon-name-part-type="genus" reg="Drusus">Drusus</tp:taxon-name-part> <tp:taxon-name-part taxon-name-part-type="species" reg="bolivari">bolivari</tp:taxon-name-part></tp:taxon-name></italic> (McLachlan, 1880) <bold>46</bold><italic><tp:taxon-name><tp:taxon-name-part taxon-name-part-type="genus" reg="Drusus">Drusus</tp:taxon-name-part> <tp:taxon-name-part taxon-name-part-type="species" reg="chauvinianus">chauvinianus</tp:taxon-name-part></tp:taxon-name></italic> (Stein, 1874) (= <italic><tp:taxon-name><tp:taxon-name-part taxon-name-part-type="genus" reg="Anomalopterygella">Anomalopterygella</tp:taxon-name-part> <tp:taxon-name-part taxon-name-part-type="species" reg="chauviniana">chauviniana</tp:taxon-name-part></tp:taxon-name></italic> (Stein, 1874). <bold>47–48.</bold> Heads and pronota of 5<sup>th</sup> instar larvae, frontal views. <bold>47</bold><italic><tp:taxon-name><tp:taxon-name-part taxon-name-part-type="genus" reg="Drusus">Drusus</tp:taxon-name-part> <tp:taxon-name-part taxon-name-part-type="species" reg="bolivari">bolivari</tp:taxon-name-part></tp:taxon-name></italic> (McLachlan, 1880) <bold>48</bold><italic><tp:taxon-name><tp:taxon-name-part taxon-name-part-type="genus" reg="Drusus">Drusus</tp:taxon-name-part> <tp:taxon-name-part taxon-name-part-type="species" reg="chauvinianus">chauvinianus</tp:taxon-name-part></tp:taxon-name></italic> (Stein, 1874) (= <italic><tp:taxon-name><tp:taxon-name-part taxon-name-part-type="genus" reg="Anomalopterygella">Anomalopterygella</tp:taxon-name-part> <tp:taxon-name-part taxon-name-part-type="species" reg="chauviniana">chauviniana</tp:taxon-name-part></tp:taxon-name></italic> (Stein, 1874). <bold>49</bold><italic><tp:taxon-name><tp:taxon-name-part taxon-name-part-type="genus" reg="Drusus">Drusus</tp:taxon-name-part> <tp:taxon-name-part taxon-name-part-type="species" reg="ramae">ramae</tp:taxon-name-part></tp:taxon-name></italic> Marinkovic-Gospodnetic, 1971, 5<sup>th</sup> instar larva, pronotum, right lateral view. Scale bars: 0.5 mm.</p></caption><graphic xmlns:xlink="http://www.w3.org/1999/xlink" xlink:href="zookeys-908-137-g008.jpg" position="float" orientation="portrait" xlink:type="simple" id="oo_376159.jpg"><uri content-type="original_file" xlink:type="simple">https://binary.pensoft.net/fig/376159</uri></graphic></fig><fig id="F9" position="float" orientation="portrait"><object-id xmlns:xlink="http://www.w3.org/1999/xlink" content-type="doi" xlink:type="simple">10.3897/zookeys.908.47032.figures50-57</object-id><object-id xmlns:xlink="http://www.w3.org/1999/xlink" content-type="arpha" xlink:type="simple">D61AFBFC-8712-55E5-87A6-6BD86AC4D245</object-id><label>Figures 50–57.</label><caption><p><bold>50.</bold><italic><tp:taxon-name><tp:taxon-name-part taxon-name-part-type="genus" reg="Drusus">Drusus</tp:taxon-name-part> <tp:taxon-name-part taxon-name-part-type="species" reg="monticola">monticola</tp:taxon-name-part></tp:taxon-name></italic> McLachlan, 1876, 5<sup>th</sup> instar larva, pronotum, right lateral view. <bold>51–52.</bold> Heads and pronota of 5<sup>th</sup> instar larvae, frontal views. <bold>51</bold><italic><tp:taxon-name><tp:taxon-name-part taxon-name-part-type="genus" reg="Drusus">Drusus</tp:taxon-name-part> <tp:taxon-name-part taxon-name-part-type="species" reg="ramae">ramae</tp:taxon-name-part></tp:taxon-name></italic> Marinkovic-Gospodnetic, 1971 (arrow: deep V-shaped pronotal notch) <bold>52</bold><italic><tp:taxon-name><tp:taxon-name-part taxon-name-part-type="genus" reg="Drusus">Drusus</tp:taxon-name-part> <tp:taxon-name-part taxon-name-part-type="species" reg="monticola">monticola</tp:taxon-name-part></tp:taxon-name></italic> McLachlan, 1876 (arrow: shallow V-shaped pronotal notch). <bold>53–54.</bold> Heads and pronota of 5<sup>th</sup> instar larvae, right lateral views. <bold>53</bold><italic><tp:taxon-name><tp:taxon-name-part taxon-name-part-type="genus" reg="Ecclisopteryx">Ecclisopteryx</tp:taxon-name-part> <tp:taxon-name-part taxon-name-part-type="species" reg="asterix">asterix</tp:taxon-name-part></tp:taxon-name></italic> Malicky, 1979 <bold>54</bold><italic><tp:taxon-name><tp:taxon-name-part taxon-name-part-type="genus" reg="Drusus">Drusus</tp:taxon-name-part> <tp:taxon-name-part taxon-name-part-type="species" reg="zivici">zivici</tp:taxon-name-part></tp:taxon-name></italic> Kučinić, Previšić, Stojanović &amp; Vitecek, 2017. <bold>55</bold><italic><tp:taxon-name><tp:taxon-name-part taxon-name-part-type="genus" reg="Ecclisopteryx">Ecclisopteryx</tp:taxon-name-part> <tp:taxon-name-part taxon-name-part-type="species" reg="asterix">asterix</tp:taxon-name-part></tp:taxon-name></italic> Malicky, 1979, 5<sup>th</sup> instar larva, head and pronotum, frontal view. <bold>56–57.</bold> Metanota of 5<sup>th</sup> instar larvae, dorsal views. <bold>56</bold><italic><tp:taxon-name><tp:taxon-name-part taxon-name-part-type="genus" reg="Ecclisopteryx">Ecclisopteryx</tp:taxon-name-part> <tp:taxon-name-part taxon-name-part-type="species" reg="asterix">asterix</tp:taxon-name-part></tp:taxon-name></italic> Malicky, 1979 (w: width, l: length of anterior metanotal sclerite) <bold>57</bold><italic><tp:taxon-name><tp:taxon-name-part taxon-name-part-type="genus" reg="Drusus">Drusus</tp:taxon-name-part> <tp:taxon-name-part taxon-name-part-type="species" reg="zivici">zivici</tp:taxon-name-part></tp:taxon-name></italic> Kučinić, Previšić, Stojanović &amp; Vitecek, 2017 (w: width, l: length of anterior metanotal sclerite). Scale bars: 0.5 mm.</p></caption><graphic xmlns:xlink="http://www.w3.org/1999/xlink" xlink:href="zookeys-908-137-g009.jpg" position="float" orientation="portrait" xlink:type="simple" id="oo_376160.jpg"><uri content-type="original_file" xlink:type="simple">https://binary.pensoft.net/fig/376160</uri></graphic></fig><fig id="F10" position="float" orientation="portrait"><object-id xmlns:xlink="http://www.w3.org/1999/xlink" content-type="doi" xlink:type="simple">10.3897/zookeys.908.47032.figures58-63</object-id><object-id xmlns:xlink="http://www.w3.org/1999/xlink" content-type="arpha" xlink:type="simple">52DA8743-BA87-5F98-810B-B90769B3CFFD</object-id><label>Figures 58–63.</label><caption><p><italic><tp:taxon-name><tp:taxon-name-part taxon-name-part-type="genus" reg="Drusus">Drusus</tp:taxon-name-part> <tp:taxon-name-part taxon-name-part-type="species" reg="dudor">dudor</tp:taxon-name-part></tp:taxon-name></italic> Oláh, 2017, male genitalia. <bold>58</bold> Tip of abdomen, left lateral view <bold>59</bold> Tip of abdomen, posterior view <bold>60</bold> Tip of abdomen, dorsal view <bold>61</bold> Tip of abdomen, ventral view <bold>62</bold> Apex of aedeagus and parameres (arrow: dorsal tooth of parameres) <bold>63</bold> Detail of paraproct, dorsal view (dotted ovals: basolateral bulges). Scale bars: 0.5 mm (except Fig. <xref ref-type="fig" rid="F10">63</xref>: 0.1 mm).</p></caption><graphic xmlns:xlink="http://www.w3.org/1999/xlink" xlink:href="zookeys-908-137-g010.jpg" position="float" orientation="portrait" xlink:type="simple" id="oo_376161.jpg"><uri content-type="original_file" xlink:type="simple">https://binary.pensoft.net/fig/376161</uri></graphic></fig></tp:treatment-sec><tp:treatment-sec sec-type="Case" id="SECID0EQBAG"><title>Case.</title><p>Length 9.5–12.3 mm (<italic>N</italic> = 6); curved, conical (width at anterior opening 2.9–3.4 mm, at posterior opening 1.6–2.5 mm), consisting of mineral particles (sand grains and mica flakes of mixed size; Fig. <xref ref-type="fig" rid="F3">15</xref>).</p></tp:treatment-sec><tp:treatment-sec sec-type="material" id="SECID0E3BAG"><title>Material examined.</title><p>ITALY: Piemonte: near Fondo, <named-content xmlns:xlink="http://www.w3.org/1999/xlink" content-type="dwc:verbatimCoordinates" xlink:type="simple"><named-content content-type="geo-json" specific-use="{&#34;type&#34;:&#34;Point&#34;,&#34;coordinates&#34;:[7.700000,45.500000]}" id="NCID0EFCAG" xlink:type="simple">45°30' N, 07°42' E</named-content></named-content>, 1584 m a.s.l., 11 June 2019, S. Vitecek, J. Martini, 1 final instar larva, several adult males; Piemonte: Pian della Battaglia, <named-content xmlns:xlink="http://www.w3.org/1999/xlink" content-type="dwc:verbatimCoordinates" xlink:type="simple"><named-content content-type="geo-json" specific-use="{&#34;type&#34;:&#34;Point&#34;,&#34;coordinates&#34;:[7.650000,45.550000]}" id="NCID0ENCAG" xlink:type="simple">45°33' N, 07°39' E</named-content></named-content>, 1403 m a.s.l., 25 July 2019, J. Martini, N. Falk, 4 final instar larvae; Piemonte: Lago del Gias del Prete, <named-content xmlns:xlink="http://www.w3.org/1999/xlink" content-type="dwc:verbatimCoordinates" xlink:type="simple"><named-content content-type="geo-json" specific-use="{&#34;type&#34;:&#34;Point&#34;,&#34;coordinates&#34;:[7.633333,45.516667]}" id="NCID0EVCAG" xlink:type="simple">45°31' N, 07°38' E</named-content></named-content>, 2222 m a.s.l., 24 July 2019, J. Martini, N. Falk, 1 final instar larva, 1 male.</p></tp:treatment-sec><ref-list><ref id="B16"><mixed-citation xmlns:xlink="http://www.w3.org/1999/xlink" xlink:type="simple"><person-group><name name-style="western"><surname>Wiggins</surname><given-names>GB</given-names></name></person-group> (<year>1998</year>) <source>Larvae of the North American Caddisfly Genera (<tp:taxon-name><tp:taxon-name-part taxon-name-part-type="order">Trichoptera</tp:taxon-name-part></tp:taxon-name>) (2<sup>nd</sup> edn).</source><publisher-name>University of Toronto Press</publisher-name>, <publisher-loc>Toronto</publisher-loc>, <size units="page">457 pp</size>.</mixed-citation></ref></ref-list></tp:taxon-treatment>
